# Supplementary material for: The Emerging Mycotoxin 2-Amino-14, 16-Dimethyloctadecan-3-ol (AOD) Alters Transcriptional Regulation and Sphingolipid Metabolism and Undergoes N-Acylation by HepG2 Cells
Source: Toxins (Basel). 2025 Aug 15;17(8):413. doi: 10.3390/toxins17080413 (PMC12390525; doi:10.3390/toxins17080413)
Supplement: Supplementary file 1 [file toxins-17-00413-s001.zip]

Archive with 1 entries (1 files):
- toxins-3777410-supplementary.pdf
